# Supplementary material for: Twin study reveals non-heritable immune perturbations in multiple sclerosis
Source: Nature. 2022 Feb 16;603(7899):152–8. doi: 10.1038/s41586-022-04419-4 (PMC8891021; doi:10.1038/s41586-022-04419-4)
Supplement: Supplementary file 2 — Supplementary Table 1 Clinical and demographic characteristics of all the patients in the MS twin cohort used for mass cytometry. Disease state indicates whether the twin was affected by MS or unaffected. MS = Multiple Sclerosis; ALZ = Alemtuzumab; DMF = Dimethyl Fumarate; FTY = Fingolimod; GLAT = Glatiramer Acetate; IFN = Type 1 Interferons; NAT = Natalizumab; TFM = Teriflunomide; f = female; m = male; RRMS = relapsing-remitting MS; SPMS = secondary progressive MS; PPMS = primary progressive MS; EDSS = Expanded disability status scale; NA = not applicable; unk = unknown.. [file 41586_2022_4419_MOESM2_ESM.xlsx]

## Sheet: ST1_MS_twin_cohort
Pair	Disease state	Treatment	Sex	Age in years	Disease Duration in years	Disease course	EDSS
B	MS	IFN	f	41	15	RRMS	1
B	non-MS	NA	f	41	NA	healthy	NA
C	MS	none	m	65	23	SPMS	8.5
C	non-MS	NA	m	65	NA	healthy	NA
D	MS	NAT	f	29	10	RRMS	4
D	non-MS	NA	f	29	NA	healthy	NA
E	MS	GLAT	m	43	5	RRMS	3.5
E	non-MS	NA	m	43	NA	healthy	NA
F	MS	none	f	42	5	RRMS	1
F	non-MS	NA	f	42	NA	healthy	NA
G	MS	none	f	52	25	SPMS	3
G	non-MS	NA	f	52	NA	healthy	NA
H	MS	TFM	m	52	31	RRMS	3.5
H	non-MS	NA	m	49	NA	healthy	NA
I	MS	IFN	f	51	30	SPMS	4.5
I	non-MS	NA	f	51	NA	healthy	NA
J	MS	IFN	f	36	8	RRMS	2.5
J	non-MS	NA	f	36	NA	healthy	NA
L	MS	none	f	40	12	PPMS	8.5
L	non-MS	NA	f	43	NA	healthy	NA
O	MS	NAT	f	30	15	RRMS	4.5
O	non-MS	NA	f	30	NA	healthy	NA
P	MS	none	f	51	12	RRMS	3.5
P	non-MS	NA	f	51	NA	healthy	NA
Q	MS	none	f	55	28	SPMS	6
Q	non-MS	NA	f	55	NA	healthy	NA
R	MS	IFN	f	42	14	RRMS	1.5
R	non-MS	NA	f	42	NA	healthy	NA
S	MS	none	f	33	10	RRMS	1
S	non-MS	NA	f	33	NA	healthy	NA
T	MS	none	f	57	35	SPMS	7
T	non-MS	NA	f	57	NA	healthy	NA
U	MS	IFN	m	50	5	RRMS	2.5
U	non-MS	NA	m	50	NA	healthy	NA
V	MS	none	m	38	5	RRMS	2.5
V	non-MS	NA	m	38	NA	healthy	NA
W	MS	none	f	67	23	RRMS	3.5
W	non-MS	NA	f	67	NA	healthy	NA
X	MS	none	f	52	4	PPMS	4
X	non-MS	NA	f	52	NA	healthy	NA
Y	MS	IFN	f	20	7	RRMS	2
Y	non-MS	NA	f	20	NA	healthy	NA
Z	MS	FTY	f	29	7	RRMS	3.5
Z	non-MS	NA	f	29	NA	healthy	NA
AA	MS	IFN	f	37	18	RRMS	1.5
AA	non-MS	NA	f	37	NA	healthy	NA
AB	MS	IFN	f	35	9	RRMS	0
AB	non-MS	NA	f	35	NA	healthy	NA
AC	MS	IFN	f	52	7	RRMS	1.5
AC	non-MS	NA	f	52	NA	healthy	NA
AD	MS	IFN	f	56	17	RRMS	2.5
AD	non-MS	NA	f	56	NA	healthy	NA
AE	MS	none	f	40	7	RRMS	1.5
AE	non-MS	NA	f	40	NA	healthy	NA
AF	MS	ALZ	m	44	12	RRMS	2
AF	non-MS	NA	m	44	NA	healthy	NA
AG	MS	IFN	m	51	8	RRMS	3
AG	non-MS	NA	m	51	NA	healthy	NA
AH	MS	IFN	f	29	7	RRMS	0
AH	non-MS	NA	f	29	NA	healthy	NA
AI	MS	none	m	48	27	SPMS	7.5
AI	non-MS	NA	m	48	NA	healthy	NA
AL	MS	none	f	65	41	SPMS	9.5
AL	non-MS	NA	f	65	NA	healthy	NA
AM	MS	NAT	f	33	10	RRMS	1
AM	non-MS	NA	f	33	NA	healthy	NA
AN	MS	IFN	m	44	21	SPMS	3
AN	non-MS	NA	m	44	NA	healthy	NA
AP	MS	GLAT	m	36	5	SPMS	3.5
AP	non-MS	NA	m	36	NA	healthy	NA
AS	MS	none	m	56	25	SPMS	3.5
AS	non-MS	NA	m	56	NA	healthy	NA
AU	MS	NAT	f	21	1	RRMS	2
AU	non-MS	NA	f	21	NA	healthy	NA
AW	MS	none	f	51	22	RRMS	3
AW	non-MS	NA	f	51	NA	healthy	NA
AY	MS	none	f	40	12	RRMS	2.5
AY	non-MS	NA	f	39	NA	healthy	NA
BA	MS	none	m	43	3	RRMS	1.5
BA	non-MS	NA	m	43	NA	healthy	NA
AX	MS	GLAT	f	29	2	RRMS	0
AX	non-MS	NA	f	29	NA	healthy	NA
BC	MS	FTY	f	20	1	RRMS	3
BC	non-MS	NA	f	20	NA	healthy	NA
BD	MS	none	f	35	1	RRMS	2
BD	non-MS	NA	f	37	NA	healthy	NA
BF	MS	GLAT	f	29	2	RRMS	1
BF	non-MS	NA	f	29	NA	healthy	NA
BH	MS	DMF	f	21	1	RRMS	0
BH	non-MS	NA	f	21	NA	healthy	NA
BJ	MS	TFM	f	45	1	RRMS	3.5
BJ	non-MS	NA	f	45	NA	healthy	NA
BK	MS	IFN	f	50	26	RRMS	0
BK	non-MS	NA	f	50	NA	healthy	NA
BL	MS	GLAT	m	42	5	SPMS	3.5
BL	non-MS	NA	m	42	NA	healthy	NA
BM	MS	ALZ	f	38	4	RRMS	4.5
BM	non-MS	NA	f	38	NA	healthy	NA
BN	MS	FTY	f	26	2	RRMS	3
BN	non-MS	NA	f	26	NA	healthy	NA
BO	MS	GLAT	f	43	21	RRMS	4
BO	non-MS	NA	f	43	NA	healthy	NA
BP	MS	ALZ	f	35	16	RRMS	4
BP	non-MS	NA	f	35	NA	healthy	NA
BQ	MS	GLAT	m	44	18	RRMS	3.5
BQ	non-MS	NA	m	44	NA	healthy	NA
BR	MS	FTY	f	41	11	RRMS	2.5
BR	non-MS	NA	f	41	NA	healthy	NA
BS	MS	GLAT	f	59	15	RRMS	1.5
BS	non-MS	NA	f	59	NA	healthy	NA
BT	MS	DMF	f	27	3	RRMS	1.5
BT	non-MS	NA	f	27	NA	healthy	NA
BU	MS	none	f	48.2964	11	RRMS	3
BU	non-MS	NA	f	48	NA	healthy	NA
