# Supplementary material for: Twin study reveals non-heritable immune perturbations in multiple sclerosis
Source: Nature. 2022 Feb 16;603(7899):152–8. doi: 10.1038/s41586-022-04419-4 (PMC8891021; doi:10.1038/s41586-022-04419-4)
Supplement: Supplementary file 3 — Supplementary Table 2 Clinical and demographic characteristics of untreated patients in the MS twin cohort used for mass cytometry. Disease state indicates whether the twin was affected by MS or unaffected. MS = Multiple Sclerosis; female; m = male; RRMS = relapsing-remitting MS; SPMS = secondary progressive MS; PPMS = primary progressive MS; EDSS = Expanded disability status scale; NA = not applicable; unk = unknown. [file 41586_2022_4419_MOESM3_ESM.xlsx]

## Sheet: ST2_untreated_MS_twin_cohort
Pair	Disease state	Treatment	Sex	Age in years	Disease Duration in years	Disease course	EDSS
C	MS	none	m	65	23	SPMS	8.5
C	non-MS	NA	m	65	NA	healthy	NA
F	MS	none	f	42	5	RRMS	1
F	non-MS	NA	f	42	NA	healthy	NA
G	MS	none	f	52	25	SPMS	3
G	non-MS	NA	f	52	NA	healthy	NA
L	MS	none	f	40	12	PPMS	8.5
L	non-MS	NA	f	43	NA	healthy	NA
P	MS	none	f	51	12	RRMS	3.5
P	non-MS	NA	f	51	NA	healthy	NA
Q	MS	none	f	55	28	SPMS	6
Q	non-MS	NA	f	55	NA	healthy	NA
S	MS	none	f	33	10	RRMS	1
S	non-MS	NA	f	33	NA	healthy	NA
T	MS	none	f	57	35	SPMS	7
T	non-MS	NA	f	57	NA	healthy	NA
V	MS	none	m	38	5	RRMS	2.5
V	non-MS	NA	m	38	NA	healthy	NA
W	MS	none	f	67	23	RRMS	3.5
W	non-MS	NA	f	67	NA	healthy	NA
X	MS	none	f	52	4	PPMS	4
X	non-MS	NA	f	52	NA	healthy	NA
AE	MS	none	f	40	7	RRMS	1.5
AE	non-MS	NA	f	40	NA	healthy	NA
AI	MS	none	m	48	27	SPMS	7.5
AI	non-MS	NA	m	48	NA	healthy	NA
AL	MS	none	f	65	41	SPMS	9.5
AL	non-MS	NA	f	65	NA	healthy	NA
AS	MS	none	m	56	25	SPMS	3.5
AS	non-MS	NA	m	56	NA	healthy	NA
AW	MS	none	f	51	22	RRMS	3
AW	non-MS	NA	f	51	NA	healthy	NA
AY	MS	none	f	40	12	RRMS	2.5
AY	non-MS	NA	f	39	NA	healthy	NA
BA	MS	none	m	43	3	RRMS	1.5
BA	non-MS	NA	m	43	NA	healthy	NA
BU	MS	none	f	48.2964	11	RRMS	3
BU	non-MS	NA	f	48	NA	healthy	NA
BD	MS	none	f	35	1	RRMS	2
BD	non-MS	NA	f	37	NA	healthy	NA
