# Supplementary material for: Twin study reveals non-heritable immune perturbations in multiple sclerosis
Source: Nature. 2022 Feb 16;603(7899):152–8. doi: 10.1038/s41586-022-04419-4 (PMC8891021; doi:10.1038/s41586-022-04419-4)
Supplement: Supplementary file 4 — Supplementary Table 3 Heavy metal labeled antibodies used in the mass cytometry experiments. Metal tagged antibodies were either purchased preconjugated (Fluidigm) or conjugated using the MaxPar X8 polymer (for other suppliers). NA = non-applicable; ICS = intracellular cytokine staining. [file 41586_2022_4419_MOESM4_ESM.xlsx]

## Sheet: ST1_mass_cytometry_Abs
Isotope	Metal	Antigen	Clone	Supplier	Category	Panel	Analysis class	Dilution
89	Y	CD45	HI30	Fluidigm	barcoding	1+2	NA	62.5
104	Pd	CD45	HI30	Biolegend	barcoding	1 + 2	NA	25
105	Pd	CD45	HI30	Biolegend	barcoding	1 + 2	NA	25
106	Pd	CD45	HI30	Biolegend	barcoding	1 + 2	NA	33.3
108	Pd	CD45	HI30	Biolegend	barcoding	1 + 2	NA	25
110	Pd	CD45	HI30	Biolegend	barcoding	1 + 2	NA	25
113	In	CD45	HI30	Biolegend	barcoding	1 + 2	NA	50
115	In	CD45	HI30	Biolegend	barcoding	1 + 2	NA	100
141	Pr	VLA4	9F10	Fluidigm	surface	2	state	400
141	Pr	CCR6	G034E3	Fluidigm	surface	1	state	150
142	Nd	CD19	HIB19	Fluidigm	surface	1 + 2	type	400
143	Nd	CCR2	K036C2	Biolegend	surface	1 + 2	state	400
144	Nd	IL-4	MP4-25D2	Biolegend	ICS	2	state	500
144	Nd	CCR5	J418F1	Biolegend	surface	1	state	800
145	Nd	CD4	RPA-T4	Fluidigm	surface	1 + 2	type	200
146	Nd	CD8a	RPA-T8	Fluidigm	surface	1 + 2	type	500
147	Sm	CD11c	BU15	Biolegend	surface	1	type	400
147	Sm	IL-2	MQ1-17H12	Biolegend	ICS	2	state	100
148	Nd	CD16	3G8	Fluidigm	surface	1	type	800
148	Nd	IL-17A	BL168	Fluidigm	ICS	2	state	200
149	Sm	CD25	2A3	Biolegend	surface	1	state	200
149	Sm	IL-3	BVD8-3G11	Biolegend	ICS	2	state	200
150	Nd	CD27	LG.3A10	Fluidigm	surface	1	type	400
150	Nd	IL-22	22URTI	Fluidigm	ICS	2	state	800
151	Eu	CD103	Ber-ACT8	Fluidigm	surface	2	type	200
151	Eu	CD38	HIT2	Biolegend	surface	1	type	400
152	Sm	TCRγδ	11F2	Fluidigm	surface	1 + 2	type	400
153	Eu	CD25	M-A251	Biolegend	surface	2	state	200
153	Eu	CD45RA	HI100	Fluidigm	surface	1	type	200
154	Sm	IL-6	MQ2-13A5	Biolegend	ICS	2	state	200
154	Sm	CD3	UCHT1	Fluidigm	surface	1	type	500
155	Gd	CD268	11C1	Fluidigm	surface	1	state	400
155	Gd	IL-9	MH9A4	Biolegend	ICS	2	state	100
156	Gd	CXCR3	G025H7	Fluidigm	surface	1	state	400
156	Gd	IL-13	JES10-5A2	Biolegend	ICS	2	state	100
158	Gd	CCR4	L291H4	Fluidigm	surface	1 + 2	state	400
159	Tb	CD116	4H1	Biolegend	surface	1	state	200
159	Tb	GM-CSF	BVD2-21C11	Fluidigm	ICS	2	state	100
160	Gd	CD69	FN50	Biolegend	surface	1 + 2	state	400
161	Dy	CD20	2H7	Biolegend	surface	1 + 2	type	200
162	Dy	CD27	O323	Biolegend	surface	2	type	400
162	Dy	FoxP3	PCH101	Fluidigm	transcription factor	1	type	500
163	Dy	CD207	4C7	Biolegend	surface	1	state	150
163	Dy	CD7	6B7	Biolegend	surface	2	type	400
164	Dy	CD45R0	UCHL1	Fluidigm	surface	1 + 2	type	600
165	Ho	CD127	A019D5	Fluidigm	surface	1	state	400
165	Ho	IFN-γ	B27	Fluidigm	ICS	2	state	300
166	Er	CD86	IT.2	Biolegend	surface	1	state	400
166	Er	IL-10	JES3-9D7	Fluidigm	ICS	2	state	400
167	Er	CCR7	G043H7	Fluidigm	surface	1 + 2	type	200
168	Er	Ki67	B56	Fluidigm	transcription factor	1	state	400
168	Er	TNF	MAb11	Biolegend	ICS	2	state	100
169	Tm	CD33	WM53	Fluidigm	surface	1	state	400
169	Tm	CD45RA	HI100	Fluidigm	surface	2	type	800
170	Er	IgD	IA6-2	Biolegend	surface	1	type	400
170	Er	CD3	UCHT-1	Fluidigm	surface	2	type	200
171	Yb	CD138	MI15	Biolegend	surface	1	none	400
171	Yb	CXCR5	51505	Fluidigm	surface	2	type	400
172	Yb	IgM	MHM-88	Fluidigm	surface	1	type	400
172	Yb	IL-21	3A3-N2	Fluidigm	ICS	2	state	100
173	Yb	CD56	NCAM16.2	Biolegend	surface	1	type	400
173	Yb	CXCR4	12G5	Fluidigm	surface	2	state	500
174	Yb	HLA-DR	L243	Fluidigm	surface	1 + 2	type	400
175	Lu	CD14	M5E2	Fluidigm	surface	1 + 2	type	200
176	Yb	CD5	UCHT2	Biolegend	surface	1	type	400
176	Yb	CD56	NCAM16.2	Biolegend	surface	2	type	800
181	Ta	CD45	HI30	Biolegend	barcoding	1 + 2	NA	33.3
191	Ir	DNA1	NA	Fluidigm	cell discrimination	1 + 2	NA	5000
193	Ir	DNA2	NA	Fluidigm	cell discrimination	1 + 2	NA	5000
195	Pt	Live/Dead	NA	Fluidigm	cell discrimination	1 + 2	NA	1000
209	Bi	CD16	3G8	Fluidigm	surface	2	type	400
209	Bi	CD11b	ICRF44	Fluidigm	surface	1	type	400
