# Supplementary material for: Twin study reveals non-heritable immune perturbations in multiple sclerosis
Source: Nature. 2022 Feb 16;603(7899):152–8. doi: 10.1038/s41586-022-04419-4 (PMC8891021; doi:10.1038/s41586-022-04419-4)
Supplement: Supplementary file 5 — Supplementary Table 4 Differentially expressed genes in phagocyte clusters determined by CITE-seq. Shown are cluster-gene combinations that were statistically significant (p adj < 0.05) comparing MS twins to their non-MS twin siblings using a logistic regression model with twinship as a latent variable, comparing each model to a null model with a likelihood ratio test and applying a Bonferroni correction. Pct indicates the fraction of cells within each cluster that expressed the respective gene. FC = fold change; pct = percent expressed. [file 41586_2022_4419_MOESM5_ESM.xlsx]

## Sheet: ST4_DEG_phagocytes
Cluster	Gene	average log2FC	pct MS	pct non-MS	p value	p value (adjusted)
Intermediate monocytes	ATP5F1D	0.157835	0.658	0.538	2.03044e-10	5.29497e-06
Intermediate monocytes	CALHM6	0.158521	0.798	0.729	6.48723e-10	1.69174e-05
Intermediate monocytes	TSC22D3	-0.0725592	0.764	0.679	9.5081e-10	2.47952e-05
Intermediate monocytes	B2M	0.267878	0.997	0.999	4.26796e-09	0.0001113
Intermediate monocytes	FTH1	0.290782	1	1	1.17641e-08	0.000306784
Intermediate monocytes	VMO1	0.487903	0.402	0.294	8.05977e-07	0.0210183
Intermediate monocytes	ITM2B	0.175633	0.964	0.951	1.27524e-06	0.0332558
Intermediate monocytes	PPIA	0.229319	0.966	0.88	1.43054e-06	0.0373057
Intermediate monocytes	RAP1A	0.137383	0.394	0.294	1.62537e-06	0.0423864
Intermediate monocytes	EEF1A1	0.259921	1	0.999	1.71714e-06	0.0447796
Intermediate monocytes	CMTM7	0.106708	0.45	0.337	1.89729e-06	0.0494774
Non-classical monocytes	ATP5F1D	0.188781	0.7	0.578	8.73778e-33	2.27864e-28
Non-classical monocytes	DUSP1	0.0111221	0.741	0.69	3.192e-31	8.32409e-27
Non-classical monocytes	ITM2B	0.0801723	0.99	0.99	6.47408e-27	1.68831e-22
Non-classical monocytes	RNF149	0.0427077	0.892	0.849	2.4686e-22	6.43762e-18
Non-classical monocytes	STK17B	0.0334716	0.792	0.732	4.08452e-22	1.06516e-17
Non-classical monocytes	ZYX	0.194568	0.813	0.725	7.1524e-21	1.8652e-16
Non-classical monocytes	COTL1	0.109201	0.987	0.973	1.90085e-19	4.95705e-15
Non-classical monocytes	TSC22D3	0.0434712	0.919	0.889	3.52668e-19	9.19687e-15
Non-classical monocytes	SMAP2	0.129946	0.818	0.753	1.84341e-18	4.80726e-14
Non-classical monocytes	TXNIP	-0.0365975	0.995	0.989	1.09936e-17	2.86691e-13
Non-classical monocytes	BTG1	0.0931392	0.701	0.649	2.84556e-16	7.42064e-12
Non-classical monocytes	JAK1	0.112587	0.819	0.767	5.76449e-16	1.50326e-11
Non-classical monocytes	C4orf48	0.12863	0.586	0.511	4.33902e-15	1.13153e-10
Non-classical monocytes	IFIT1	-0.395871	0.091	0.17	2.64847e-14	6.90669e-10
Non-classical monocytes	LRRFIP1	0.0909027	0.966	0.949	4.2219e-14	1.10099e-09
Non-classical monocytes	ZFAND5	0.0835576	0.778	0.716	9.60309e-14	2.50429e-09
Non-classical monocytes	JUNB	0.10733	0.758	0.693	1.06078e-13	2.76631e-09
Non-classical monocytes	FTH1	0.150684	1	1	7.7641e-13	2.02472e-08
Non-classical monocytes	IFI44L	-0.332728	0.036	0.114	4.42275e-12	1.15336e-07
Non-classical monocytes	IFNGR2	0.123859	0.642	0.571	6.28911e-12	1.64007e-07
Non-classical monocytes	SMCHD1	0.0328963	0.626	0.574	2.64396e-11	6.89492e-07
Non-classical monocytes	GNB2	0.0930222	0.503	0.45	3.1831e-11	8.30089e-07
Non-classical monocytes	SERP1	0.129493	0.96	0.931	1.30624e-10	3.4064e-06
Non-classical monocytes	COQ2	0.0312246	0.237	0.219	4.57726e-10	1.19366e-05
Non-classical monocytes	VMO1	0.387018	0.641	0.535	6.14829e-10	1.60335e-05
Non-classical monocytes	PAPSS2	0.143967	0.493	0.419	7.33874e-10	1.9138e-05
Non-classical monocytes	OSBPL8	0.182673	0.8	0.748	1.01674e-09	2.65146e-05
Non-classical monocytes	TESC	0.181525	0.579	0.458	1.28835e-09	3.35977e-05
Non-classical monocytes	RNF144B	-0.0113173	0.647	0.613	1.36504e-09	3.55975e-05
Non-classical monocytes	CXCR4	-0.124479	0.148	0.162	2.14119e-09	5.5838e-05
Non-classical monocytes	PRELID1	0.12709	0.925	0.903	2.39338e-09	6.24146e-05
Non-classical monocytes	CST3	0.0175237	1	0.998	2.55854e-09	6.67217e-05
Non-classical monocytes	GNAI2	0.0581313	0.93	0.899	3.46919e-09	9.04695e-05
Non-classical monocytes	UBE2D1	0.0694854	0.331	0.284	3.59537e-09	9.37602e-05
Non-classical monocytes	MAPKAPK3	0.138019	0.755	0.698	4.05499e-09	0.000105746
Non-classical monocytes	FNBP4	0.104137	0.532	0.477	4.30778e-09	0.000112338
Non-classical monocytes	TNFRSF1B	0.0293258	0.973	0.966	6.12144e-09	0.000159635
Non-classical monocytes	ARID5B	0.105714	0.226	0.184	6.63274e-09	0.000172968
Non-classical monocytes	GUK1	0.110435	0.704	0.633	7.83766e-09	0.000204391
Non-classical monocytes	LYSMD2	0.0672575	0.308	0.265	8.47513e-09	0.000221014
Non-classical monocytes	CCNI	0.123425	0.907	0.883	1.12327e-08	0.000292927
Non-classical monocytes	JMJD1C	0.0739574	0.576	0.515	1.3163e-08	0.000343266
Non-classical monocytes	RNASET2	0.0561191	0.906	0.881	1.58888e-08	0.000414348
Non-classical monocytes	HSPH1	0.0427643	0.38	0.361	1.95229e-08	0.000509118
Non-classical monocytes	CXCL16	0.121464	0.761	0.694	2.47854e-08	0.000646353
Non-classical monocytes	H3F3A	0.0972593	1	0.999	2.49718e-08	0.000651216
Non-classical monocytes	HPCAL1	0.0497609	0.212	0.181	3.99621e-08	0.00104213
Non-classical monocytes	CAPNS1	0.0907705	0.638	0.587	4.06987e-08	0.00106134
Non-classical monocytes	JTB	0.101936	0.468	0.402	5.98326e-08	0.00156031
Non-classical monocytes	GRINA	0.0619269	0.556	0.502	7.02462e-08	0.00183188
Non-classical monocytes	TBC1D8	0.0171723	0.506	0.484	8.08322e-08	0.00210794
Non-classical monocytes	AIF1	-0.0192207	1	1	8.72088e-08	0.00227423
Non-classical monocytes	PAFAH1B1	0.101271	0.48	0.404	1.06514e-07	0.00277768
Non-classical monocytes	KLHDC2	0.0706181	0.156	0.118	1.32254e-07	0.00344892
Non-classical monocytes	RHOB	-0.0506422	0.492	0.479	1.33812e-07	0.00348955
Non-classical monocytes	LY6E	-0.43783	0.903	0.916	1.56294e-07	0.00407584
Non-classical monocytes	PDPK1	0.0793298	0.303	0.264	1.63046e-07	0.00425192
Non-classical monocytes	ACAA1	0.0829351	0.672	0.616	1.9628e-07	0.00511859
Non-classical monocytes	UNC119	0.110208	0.687	0.627	3.37813e-07	0.00880949
Non-classical monocytes	ZNF217	0.0713121	0.63	0.578	3.63216e-07	0.00947194
Non-classical monocytes	CAST	0.0333982	0.81	0.775	3.93929e-07	0.0102729
Non-classical monocytes	FAM174C	0.07787	0.285	0.242	4.02533e-07	0.0104972
Non-classical monocytes	VASP	0.0995939	0.792	0.75	4.10804e-07	0.0107129
Non-classical monocytes	OAS3	-0.283186	0.2	0.277	4.30728e-07	0.0112325
Non-classical monocytes	MCL1	-0.0136248	0.418	0.418	4.55168e-07	0.0118699
Non-classical monocytes	PHF20L1	0.0736318	0.343	0.293	4.79878e-07	0.0125143
Non-classical monocytes	NBPF26	0.0225774	0.833	0.813	5.02983e-07	0.0131168
Non-classical monocytes	FGR	-0.11273	0.964	0.957	5.65006e-07	0.0147342
Non-classical monocytes	FCGR2A	0.0649393	0.673	0.622	5.91571e-07	0.015427
Non-classical monocytes	BPTF	0.0654257	0.523	0.478	7.4661e-07	0.0194701
Non-classical monocytes	CHCHD10	0.0617575	0.31	0.261	7.69674e-07	0.0200716
Non-classical monocytes	NOTCH2	0.0589171	0.712	0.654	9.45783e-07	0.0246641
Non-classical monocytes	CTSL	-0.261286	0.616	0.696	1.09523e-06	0.0285614
Non-classical monocytes	HES4	0.0543595	0.114	0.085	1.25455e-06	0.0327162
Non-classical monocytes	SCARB2	0.0315381	0.42	0.373	1.5182e-06	0.0395917
Non-classical monocytes	NDUFAF8	0.0748916	0.185	0.153	1.90935e-06	0.049792
Classical monocytes	IFI44L	-1.1382	0.057	0.218	7.24823e-79	1.89019e-74
Classical monocytes	SIGLEC1	-0.69455	0.033	0.169	3.86984e-58	1.00918e-53
Classical monocytes	FKBP5	0.268453	0.434	0.31	2.44024e-38	6.36366e-34
Classical monocytes	IFI6	-1.09765	0.244	0.361	1.00129e-36	2.61117e-32
Classical monocytes	LY6E	-1.06251	0.423	0.519	2.53626e-32	6.61406e-28
Classical monocytes	IFIT3	-0.664857	0.095	0.213	4.19815e-30	1.09479e-25
Classical monocytes	IFIT1	-0.41828	0.031	0.122	3.08653e-27	8.04906e-23
Classical monocytes	MX1	-0.797745	0.185	0.308	1.65425e-26	4.31396e-22
Classical monocytes	CCND3	0.189147	0.461	0.357	6.13781e-25	1.60062e-20
Classical monocytes	ATP5F1D	0.112743	0.607	0.514	7.18537e-24	1.8738e-19
Classical monocytes	ISG15	-0.82226	0.268	0.35	8.27064e-24	2.15682e-19
Classical monocytes	PER1	0.166071	0.171	0.104	9.26042e-21	2.41493e-16
Classical monocytes	IRAK3	0.253637	0.587	0.461	2.88736e-20	7.52966e-16
Classical monocytes	IFITM3	-0.887088	0.56	0.567	4.19653e-17	1.09437e-12
Classical monocytes	IFITM1	-0.621254	0.118	0.22	8.15622e-17	2.12698e-12
Classical monocytes	SMAP2	0.142406	0.65	0.562	1.58381e-16	4.13026e-12
Classical monocytes	IFI44	-0.493585	0.114	0.207	1.68639e-16	4.39775e-12
Classical monocytes	CEBPD	0.148318	0.537	0.462	3.96255e-16	1.03335e-11
Classical monocytes	ZBTB16	0.163295	0.126	0.066	1.49857e-15	3.90796e-11
Classical monocytes	OAS3	-0.400879	0.107	0.192	1.26036e-14	3.28676e-10
Classical monocytes	TSC22D3	0.0870156	0.551	0.477	1.33035e-14	3.46928e-10
Classical monocytes	OASL	-0.243015	0.043	0.108	2.64417e-14	6.89547e-10
Classical monocytes	FOS	-0.94187	0.573	0.624	3.26859e-14	8.52383e-10
Classical monocytes	HIST1H1E	-0.396384	0.371	0.408	7.86763e-14	2.05172e-09
Classical monocytes	IRF1	0.159366	0.737	0.682	7.86771e-14	2.05174e-09
Classical monocytes	ZFP36	-0.383232	0.684	0.718	5.06291e-13	1.32031e-08
Classical monocytes	CYBA	0.0370022	0.782	0.736	9.21243e-13	2.40242e-08
Classical monocytes	STK17B	0.112957	0.609	0.532	1.09976e-12	2.86795e-08
Classical monocytes	FTL	-0.128654	0.997	0.997	1.33608e-12	3.48422e-08
Classical monocytes	SLC11A1	0.158707	0.743	0.668	4.89669e-12	1.27696e-07
Classical monocytes	SERPING1	-0.28104	0.045	0.104	5.86143e-12	1.52854e-07
Classical monocytes	IFIT2	-0.477934	0.094	0.176	6.12447e-12	1.59714e-07
Classical monocytes	USP15	0.159787	0.814	0.732	6.80963e-12	1.77582e-07
Classical monocytes	EGR1	-0.336317	0.112	0.174	1.50007e-11	3.91187e-07
Classical monocytes	EPSTI1	-0.568474	0.201	0.29	1.51226e-11	3.94368e-07
Classical monocytes	RNF149	0.106797	0.675	0.592	1.9197e-11	5.00619e-07
Classical monocytes	ROCK1	0.101539	0.652	0.578	4.71338e-11	1.22915e-06
Classical monocytes	HERC5	-0.430605	0.089	0.167	5.93106e-11	1.5467e-06
Classical monocytes	EIF4B	0.174551	0.665	0.566	9.92328e-11	2.58779e-06
Classical monocytes	IER2	-0.373951	0.516	0.551	1.14218e-10	2.97858e-06
Classical monocytes	BTG1	0.120039	0.644	0.581	2.41879e-10	6.30772e-06
Classical monocytes	P4HB	0.156361	0.588	0.506	2.95175e-10	7.69758e-06
Classical monocytes	HSPA5	0.117697	0.485	0.407	4.29501e-10	1.12005e-05
Classical monocytes	LRRK2	0.15675	0.607	0.52	1.69936e-09	4.43158e-05
Classical monocytes	OAS2	-0.412011	0.191	0.259	2.58925e-09	6.75226e-05
Classical monocytes	GRINA	0.0812678	0.59	0.511	3.15452e-09	8.22636e-05
Classical monocytes	C4orf48	0.0260323	0.558	0.504	4.79172e-09	0.000124958
Classical monocytes	LRMDA	0.101719	0.177	0.133	5.82829e-09	0.00015199
Classical monocytes	HLA-B	-0.1641	0.988	0.993	5.86278e-09	0.00015289
Classical monocytes	TAF8	0.0951111	0.148	0.103	6.90558e-09	0.000180084
Classical monocytes	CRISPLD2	0.151394	0.246	0.178	7.8073e-09	0.000203599
Classical monocytes	ETS2	0.110633	0.241	0.188	8.24829e-09	0.000215099
Classical monocytes	RIPOR2	0.0871106	0.733	0.673	8.29623e-09	0.000216349
Classical monocytes	FAM49B	0.101337	0.527	0.449	8.74564e-09	0.000228069
Classical monocytes	SLA	0.0685933	0.36	0.31	9.45396e-09	0.00024654
Classical monocytes	ZFP36L1	-0.270237	0.695	0.713	1.09615e-08	0.000285855
Classical monocytes	SH3TC1	0.0648639	0.261	0.205	1.1755e-08	0.000306546
Classical monocytes	PTEN	0.0975864	0.382	0.305	1.30874e-08	0.000341294
Classical monocytes	RAP1B	0.0330598	0.594	0.536	1.49851e-08	0.000390782
Classical monocytes	CELF2	0.100815	0.638	0.562	2.07058e-08	0.000539966
Classical monocytes	SLC25A24	0.0727542	0.386	0.311	2.1054e-08	0.000549047
Classical monocytes	ITM2B	0.0415919	0.917	0.897	3.16467e-08	0.000825284
Classical monocytes	IL13RA1	0.107586	0.278	0.221	3.5591e-08	0.000928142
Classical monocytes	DNAJC3	0.128944	0.361	0.286	5.01686e-08	0.0013083
Classical monocytes	CLEC4E	0.141022	0.34	0.272	5.95433e-08	0.00155277
Classical monocytes	XAF1	-0.584905	0.417	0.457	6.13816e-08	0.00160071
Classical monocytes	JMJD1C	0.0828131	0.5	0.428	6.35928e-08	0.00165837
Classical monocytes	MLXIP	0.135394	0.335	0.27	7.28406e-08	0.00189954
Classical monocytes	NAP1L1	0.144089	0.755	0.689	7.46753e-08	0.00194738
Classical monocytes	NEAT1	0.102492	0.986	0.972	7.62799e-08	0.00198923
Classical monocytes	MFSD1	0.0830968	0.471	0.394	8.43856e-08	0.00220061
Classical monocytes	MEGF9	0.100897	0.569	0.493	8.53107e-08	0.00222473
Classical monocytes	SLC43A2	0.119439	0.419	0.35	1.34475e-07	0.00350684
Classical monocytes	ZDHHC20	0.0958384	0.355	0.283	1.60817e-07	0.00419379
Classical monocytes	SAMD9L	-0.36395	0.191	0.247	1.69135e-07	0.0044107
Classical monocytes	KCTD20	0.121178	0.273	0.202	1.73554e-07	0.00452593
Classical monocytes	CX3CR1	-0.174477	0.29	0.333	1.77659e-07	0.004633
Classical monocytes	PTPRC	0.0673785	0.93	0.907	1.90158e-07	0.00495894
Classical monocytes	EMB	0.0868243	0.426	0.366	2.04576e-07	0.00533494
Classical monocytes	DENND3	0.120766	0.267	0.196	2.07662e-07	0.00541542
Classical monocytes	DYNC1H1	0.0620488	0.575	0.497	2.83062e-07	0.00738169
Classical monocytes	CMIP	0.0975074	0.419	0.343	2.92369e-07	0.00762441
Classical monocytes	ECE1	0.123316	0.224	0.163	2.99743e-07	0.0078167
Classical monocytes	SELPLG	0.0444366	0.577	0.518	3.08952e-07	0.00805685
Classical monocytes	NIPBL	0.0697383	0.512	0.434	3.35625e-07	0.00875243
Classical monocytes	GOLGA3	0.0905917	0.205	0.153	4.13456e-07	0.0107821
Classical monocytes	PIK3AP1	0.0744791	0.403	0.333	4.98132e-07	0.0129903
Classical monocytes	HIST2H2AA4	-0.103178	0.082	0.106	5.63566e-07	0.0146967
Classical monocytes	HSP90AB1	0.0714192	0.699	0.644	7.0235e-07	0.0183159
Classical monocytes	IRS2	0.0757204	0.188	0.14	8.10839e-07	0.021145
Classical monocytes	CCDC69	0.102603	0.44	0.37	9.16955e-07	0.0239124
Classical monocytes	BOD1L1	0.110661	0.479	0.414	1.0065e-06	0.0262474
Classical monocytes	TNFAIP3	0.0803418	0.23	0.182	1.00731e-06	0.0262686
Classical monocytes	TUT7	0.0500555	0.447	0.379	1.16026e-06	0.0302574
Classical monocytes	UPP1	0.0991206	0.429	0.356	1.16642e-06	0.0304179
Classical monocytes	FUS	0.0493613	0.602	0.534	1.20507e-06	0.0314258
Classical monocytes	MARC1	0.0547393	0.116	0.082	1.28161e-06	0.0334218
Classical monocytes	SPINT2	0.0869082	0.302	0.246	1.32193e-06	0.0344732
Classical monocytes	JDP2	0.0581808	0.127	0.093	1.3506e-06	0.0352209
Classical monocytes	PHC2	0.0956444	0.222	0.172	1.36962e-06	0.035717
Classical monocytes	PDE4A	0.119042	0.129	0.092	1.49277e-06	0.0389286
Classical monocytes	NDUFAF8	0.0550714	0.157	0.121	1.53953e-06	0.0401479
Classical monocytes	CLEC4D	0.124205	0.154	0.101	1.57988e-06	0.0412001
Classical monocytes	RTN3	0.124766	0.593	0.519	1.59523e-06	0.0416004
Classical monocytes	APAF1	0.0468369	0.396	0.333	1.65589e-06	0.0431824
Classical monocytes	SH3BP5	0.0837543	0.197	0.155	1.73436e-06	0.0452287
Classical monocytes	VCAN	0.115586	0.934	0.917	1.86466e-06	0.0486265
Classical monocytes	VPS13C	0.0456425	0.666	0.587	1.87963e-06	0.049017
Dendritic cells	IFI44L	-0.537385	0.051	0.129	2.14643e-16	5.59747e-12
Dendritic cells	TSC22D3	0.347295	0.672	0.512	3.92855e-14	1.02449e-09
Dendritic cells	FKBP5	0.230828	0.571	0.447	3.1467e-09	8.20596e-05
Dendritic cells	RNF144B	0.204464	0.296	0.188	3.59854e-09	9.38427e-05
Dendritic cells	XIST	0.135432	0.386	0.362	2.57871e-08	0.000672477
Dendritic cells	PER1	0.188037	0.247	0.143	5.22921e-08	0.00136367
Dendritic cells	ATP5F1D	0.173418	0.796	0.731	1.11496e-07	0.00290759
Dendritic cells	HSP90B1	0.203465	0.936	0.888	1.8755e-07	0.00489093
Dendritic cells	MX1	-0.406896	0.29	0.35	1.96075e-07	0.00511325
Dendritic cells	ETS2	0.209066	0.638	0.528	2.76795e-07	0.00721826
Dendritic cells	IFI6	-0.56161	0.284	0.333	3.19028e-07	0.00831962
Dendritic cells	IFITM1	-0.6822	0.273	0.318	4.93088e-07	0.0128587
Dendritic cells	ATP5ME	-0.210476	0.859	0.897	7.17635e-07	0.0187145
Dendritic cells	DDIT4	0.158649	0.346	0.245	1.29642e-06	0.0338081
Plasmacytoid dendritic cells	ABCC4	0.276324	0.217	0.011	8.41575e-07	0.0219466
