# Supplementary material for: Twin study reveals non-heritable immune perturbations in multiple sclerosis
Source: Nature. 2022 Feb 16;603(7899):152–8. doi: 10.1038/s41586-022-04419-4 (PMC8891021; doi:10.1038/s41586-022-04419-4)
Supplement: Supplementary file 6 — Supplementary Table 5 Differentially expressed genes in Th cell clusters determined by CITE-seq. Shown are cluster-gene combinations that were statistically significant (p adj < 0.05) comparing MS twins to their non-MS twin siblings using a logistic regression model with twinship as a latent variable, comparing each model to a null model with a likelihood ratio test and applying a Bonferroni correction. Pct indicates the fraction of cells within each cluster that expressed the respective gene. FC = fold change; pct = percent expressed. [file 41586_2022_4419_MOESM6_ESM.xlsx]

## Sheet: ST5_DEG_Th_cells
Cluster	Gene	average log2FC	pct MS	pct non-MS	p value	p value (adjusted)
Tna_1	FAM13A	0.333679	0.301	0.218	4.29952e-20	1.12123e-15
Tna_1	CXCR4	0.288223	0.634	0.557	1.03426e-22	2.69714e-18
Tna_1	CISH	0.267692	0.613	0.532	1.99492e-19	5.20235e-15
Tna_1	SLC40A1	0.187033	0.322	0.271	3.53108e-10	9.20835e-06
Tna_1	PTGER2	0.17846	0.187	0.127	1.87536e-16	4.89057e-12
Tna_1	TSC22D3	0.16804	0.696	0.641	2.63057e-12	6.86001e-08
Tna_1	TRADD	0.153439	0.303	0.241	7.51103e-12	1.95873e-07
Tna_1	PDE4B	0.138172	0.284	0.226	4.99164e-12	1.30172e-07
Tna_1	ARID5B	0.134339	0.369	0.319	9.58469e-10	2.49949e-05
Tna_1	FKBP5	0.132143	0.452	0.392	1.15017e-08	0.00029994
Tna_1	TNFSF8	0.122491	0.216	0.178	1.55793e-09	4.06277e-05
Tna_1	ADGRE5	0.12006	0.527	0.482	1.33592e-07	0.00348381
Tna_1	MYC	0.109122	0.645	0.593	2.06997e-07	0.00539806
Tna_1	PIM1	0.107648	0.674	0.62	7.74724e-09	0.000202032
Tna_1	SOCS2	0.0945145	0.134	0.099	3.73037e-07	0.00972807
Tna_1	TXNIP	0.0924739	0.999	0.998	1.64429e-24	4.28797e-20
Tna_1	EEF1B2	0.0850003	0.999	0.998	4.47786e-17	1.16774e-12
Tna_1	CD69	0.0849699	0.23	0.208	7.07288e-07	0.0184446
Tna_1	ANXA1	0.0836872	0.525	0.496	7.46132e-07	0.0194576
Tna_1	EEF1A1	0.0710831	1	1	9.33791e-23	2.43514e-18
Tna_1	TPT1	0.0580681	1	1	1.02496e-25	2.67289e-21
Tna_1	IRF7	-0.0886608	0.093	0.12	3.04226e-08	0.000793362
Tna_1	DDX60	-0.100218	0.079	0.104	6.31996e-10	1.64812e-05
Tna_1	IFITM1	-0.105406	0.983	0.986	3.26485e-10	8.51408e-06
Tna_1	LY6E	-0.119253	0.542	0.569	1.83211e-09	4.77777e-05
Tna_1	SAMD9L	-0.136007	0.135	0.167	3.60789e-09	9.40865e-05
Tna_1	IFI6	-0.144952	0.24	0.273	1.49521e-10	3.89922e-06
Tna_1	ISG15	-0.149576	0.181	0.214	2.40837e-10	6.28055e-06
Tna_1	MALAT1	-0.160181	1	1	6.27997e-25	1.63769e-20
Tna_1	MX1	-0.165528	0.141	0.179	1.51401e-16	3.94823e-12
Tna_1	EIF2AK2	-0.167201	0.165	0.206	1.89856e-14	4.95105e-10
Tna_1	XAF1	-0.332508	0.241	0.302	1.14098e-30	2.97545e-26
Tna_2	BTG1	0.143681	0.92	0.884	1.02486e-07	0.00267263
Tna_2	SESN1	0.129446	0.236	0.186	6.46424e-07	0.0168574
Tna_2	TXNIP	0.0773331	0.997	0.995	1.01739e-12	2.65315e-08
Tna_3	FXYD5	0.149844	0.889	0.859	1.52859e-06	0.0398627
Tna_3	TXNIP	0.119117	0.995	0.992	2.65832e-09	6.93237e-05
Tna_3	MALAT1	-0.146067	1	1	3.36472e-10	8.77451e-06
Tna_3	MX1	-0.170095	0.102	0.141	1.21686e-06	0.0317334
Tna_3	SOX4	-0.184581	0.108	0.167	5.98601e-09	0.000156103
Tna_3	IFI6	-0.202297	0.197	0.242	1.91313e-07	0.00498907
Tna_3	XAF1	-0.334808	0.22	0.291	1.85089e-13	4.82675e-09
Tna_4	TXNIP	0.113221	0.996	0.992	4.4316e-15	1.15567e-10
Tna_4	EEF1B2	0.0651719	0.999	0.997	8.63901e-07	0.0225288
Tna_4	EEF1A1	0.0527907	1	1	2.02824e-09	5.28924e-05
Tna_4	XAF1	-0.26319	0.255	0.287	4.63664e-08	0.00120914
Tna_5	CISH	0.23977	0.257	0.198	7.88735e-08	0.00205686
Tna_5	TSC22D3	0.207699	0.679	0.62	1.13386e-06	0.0295687
Tna_5	CXCR4	0.199322	0.686	0.628	1.1918e-06	0.0310797
Tna_5	PIK3IP1	0.158291	0.813	0.767	9.90005e-07	0.0258174
Tna_5	EIF3L	0.13898	0.865	0.828	2.02562e-08	0.000528242
Tna_5	PIM1	0.136669	0.425	0.367	8.24848e-07	0.0215104
Tna_5	TXNIP	0.136584	0.997	0.998	1.58586e-21	4.1356e-17
Tna_5	EEF1B2	0.0782771	0.997	0.997	7.85388e-09	0.000204813
Tna_5	TPT1	0.0556803	1	1	2.84393e-12	7.4164e-08
Tna_5	EEF1A1	0.0554157	1	1	2.89368e-15	7.54613e-11
Tna_5	MX1	-0.132945	0.169	0.2	9.71428e-07	0.0253329
Tna_5	MALAT1	-0.140123	1	1	2.50657e-22	6.53664e-18
Tna_5	XAF1	-0.219744	0.304	0.321	2.88507e-09	7.52369e-05
Tna_6	CXCR4	0.316066	0.639	0.529	2.01284e-07	0.00524909
Tna_6	DDIT4	0.216121	0.253	0.179	1.69074e-06	0.0440912
TCM_1	CXCR4	0.27112	0.644	0.566	2.90692e-12	7.58067e-08
TCM_1	TSC22D3	0.248003	0.757	0.67	3.13748e-13	8.18191e-09
TCM_1	NFKBIA	0.189757	0.436	0.368	4.5401e-08	0.00118397
TCM_1	PIM1	0.1778	0.488	0.418	1.44155e-08	0.000375929
TCM_1	ATP5F1D	0.177031	0.519	0.455	6.82441e-12	1.77967e-07
TCM_1	TXNIP	0.152723	0.999	0.998	2.3317e-27	6.08062e-23
TCM_1	HIST1H1E	0.14794	0.594	0.561	1.11053e-06	0.0289604
TCM_1	CD69	0.144762	0.336	0.291	7.17721e-07	0.0187167
TCM_1	PTGER2	0.12951	0.258	0.204	2.12195e-07	0.00553361
TCM_1	BTG1	0.0939696	0.869	0.828	4.44437e-08	0.001159
TCM_1	TPT1	0.0819313	1	1	6.80113e-17	1.7736e-12
TCM_1	EEF1A1	0.0776925	1	1	2.57606e-08	0.000671786
TCM_1	EIF2AK2	-0.167557	0.193	0.229	2.59494e-07	0.00676708
TCM_1	IFI6	-0.170052	0.208	0.242	9.13296e-09	0.000238169
TCM_1	MALAT1	-0.178191	1	1	7.47857e-09	0.000195026
TCM_1	XAF1	-0.222202	0.291	0.323	8.70433e-08	0.00226991
TCM_1	IFI44L	-0.286974	0.055	0.1	3.92751e-23	1.02422e-18
TCM_2	CXCR4	0.36209	0.354	0.255	7.46629e-07	0.0194706
TCM_2	FKBP5	0.271597	0.463	0.374	9.54725e-07	0.0248973
TCM_2	COTL1	0.266825	0.517	0.446	6.50016e-07	0.0169511
TCM_3	CXCR4	0.309292	0.575	0.495	1.00223e-32	2.61362e-28
TCM_3	HIST1H1E	0.309269	0.58	0.537	1.40141e-15	3.65459e-11
TCM_3	STAT1	0.278402	0.442	0.399	4.77167e-10	1.24436e-05
TCM_3	TSC22D3	0.267968	0.767	0.723	1.16514e-16	3.03845e-12
TCM_3	CD69	0.240103	0.334	0.276	1.97956e-25	5.1623e-21
TCM_3	DDIT4	0.20088	0.239	0.2	7.88434e-14	2.05608e-09
TCM_3	FKBP5	0.200029	0.359	0.299	1.7725e-16	4.62232e-12
TCM_3	PRDM1	0.179323	0.247	0.202	1.67958e-15	4.38e-11
TCM_3	HIST1H1D	0.177583	0.514	0.477	1.60696e-12	4.19064e-08
TCM_3	NFKBIA	0.175719	0.426	0.382	2.18173e-07	0.00568951
TCM_3	SLC40A1	0.165213	0.342	0.311	3.69754e-09	9.64246e-05
TCM_3	IRF1	0.16146	0.576	0.531	9.19093e-08	0.00239681
TCM_3	ATP5F1D	0.154075	0.542	0.496	6.54836e-11	1.70768e-06
TCM_3	COTL1	0.146069	0.322	0.272	1.00173e-12	2.61231e-08
TCM_3	TXNIP	0.122204	0.999	0.999	3.79981e-29	9.90915e-25
TCM_3	ACTB	0.109248	1	0.999	1.67983e-07	0.00438067
TCM_3	BTG1	0.0872933	0.783	0.758	1.0668e-10	2.78201e-06
TCM_3	PCBP2	0.0864524	0.818	0.792	3.84169e-09	0.000100183
TCM_3	TPT1	0.0839973	1	1	7.52038e-33	1.96116e-28
TCM_3	ID2	0.0708577	0.21	0.194	1.27929e-06	0.0333614
TCM_3	EEF1A1	0.063234	1	1	4.26678e-14	1.11269e-09
TCM_3	S100A10	-0.0505599	0.929	0.934	1.85767e-06	0.0484443
TCM_3	OST4	-0.0545598	0.871	0.896	6.65634e-07	0.0173584
TCM_3	EMP3	-0.0610103	0.919	0.936	3.50979e-07	0.00915283
TCM_3	CD52	-0.0655699	0.995	0.998	1.03376e-10	2.69583e-06
TCM_3	C4orf3	-0.0692931	0.617	0.653	1.74794e-06	0.0455829
TCM_3	H3F3B	-0.088651	0.949	0.955	5.69564e-10	1.48531e-05
TCM_3	ID3	-0.0939644	0.129	0.156	4.00784e-09	0.000104516
TCM_3	PPDPF	-0.0972692	0.89	0.937	9.29587e-11	2.42418e-06
TCM_3	NOSIP	-0.102064	0.809	0.844	1.33297e-08	0.000347613
TCM_3	WDR86-AS1	-0.105868	0.178	0.219	8.79707e-08	0.0022941
TCM_3	TRAC	-0.11087	0.447	0.49	1.33803e-06	0.0348931
TCM_3	CCDC85B	-0.127998	0.119	0.145	5.96926e-07	0.0155666
TCM_3	AL627171.2	-0.133855	0.124	0.158	9.51416e-08	0.0024811
TCM_3	LY6E	-0.136854	0.711	0.736	3.19272e-11	8.32597e-07
TCM_3	EIF2AK2	-0.143893	0.214	0.249	1.38548e-09	3.61305e-05
TCM_3	TRIR	-0.158774	0.297	0.346	1.46064e-08	0.000380906
TCM_3	MX1	-0.164994	0.139	0.184	2.79342e-15	7.28467e-11
TCM_3	ISG15	-0.181569	0.225	0.265	7.173e-12	1.87058e-07
TCM_3	IFI6	-0.19055	0.218	0.261	3.83703e-15	1.00062e-10
TCM_3	XAF1	-0.268607	0.25	0.311	1.43167e-23	3.73351e-19
TCM_3	IFI44L	-0.333741	0.052	0.111	3.09547e-55	8.07237e-51
TCM_4	CXCR4	0.305746	0.577	0.517	5.52863e-10	1.44176e-05
TCM_4	TPT1	0.0874378	1	1	1.0662e-12	2.78045e-08
TCM_4	TMSB10	0.0853662	1	1	1.55856e-06	0.0406442
TCM_4	OAS1	-0.160342	0.079	0.117	6.87042e-09	0.000179167
TCM_4	GIMAP4	-0.180975	0.822	0.866	1.72258e-07	0.00449214
TCM_4	ISG15	-0.205605	0.256	0.311	2.15579e-08	0.000562188
TCM_4	IFI44L	-0.29909	0.121	0.153	6.27908e-10	1.63746e-05
TCM_5	HIST1H1E	0.425252	0.607	0.556	2.73198e-09	7.12445e-05
TCM_5	CXCR4	0.337555	0.68	0.577	2.84335e-16	7.41489e-12
TCM_5	STAT1	0.316692	0.511	0.444	5.07801e-08	0.00132424
TCM_5	TSC22D3	0.251671	0.778	0.713	6.61427e-09	0.000172487
TCM_5	DUSP2	0.239051	0.107	0.067	6.78507e-09	0.000176941
TCM_5	CD69	0.237924	0.395	0.339	1.00646e-07	0.00262465
TCM_5	DDIT4	0.224696	0.194	0.141	1.09494e-08	0.000285539
TCM_5	ATP5F1D	0.206271	0.537	0.463	2.5754e-09	6.71613e-05
TCM_5	FKBP5	0.193664	0.334	0.275	1.14983e-06	0.0299852
TCM_5	TXNIP	0.13065	1	0.999	4.37823e-23	1.14176e-18
TCM_5	TPT1	0.072578	1	1	1.1057e-10	2.88344e-06
TCM_5	GIMAP4	-0.137184	0.844	0.883	4.1307e-08	0.0010772
TCM_5	IFI6	-0.159661	0.249	0.275	1.12791e-06	0.0294137
TCM_5	IFI44L	-0.288272	0.071	0.117	1.76931e-18	4.61401e-14
Treg	TXNIP	0.145045	0.995	0.994	1.71159e-06	0.0446349
