# Supplementary material for: Twin study reveals non-heritable immune perturbations in multiple sclerosis
Source: Nature. 2022 Feb 16;603(7899):152–8. doi: 10.1038/s41586-022-04419-4 (PMC8891021; doi:10.1038/s41586-022-04419-4)
Supplement: Supplementary file 7 — Supplementary Table 6 Differential transcription factor activity in naive Th cell clusters determined by CITE-seq. Shown are cluster-transcription factor combinations for which transcription factor activity was statistically significant (p adj < 0.05) comparing MS twins to their non-MS twin siblings using a logistic regression model with twinship as a latent variable, comparing each model to a null model with a likelihood ratio test and applying a Bonferroni correction. Transcription factor activity was estimated using DoRothEA, a tool that computes regulon activity based on reported transcription factor - target gene interaction. Pct indicates the fraction of cells within each cluster that were positive for the respective transcription factor activity. FC = fold change; pct = percent expressed. [file 41586_2022_4419_MOESM7_ESM.xlsx]

## Sheet: ST6_DTF_activity
Cluster	Transcription factor	average log2FC	pct MS	pct non-MS	p value	p value (adjusted)
Tna_1	STAT4	0.257625	0.387	0.334	3.42694e-16	9.28702e-14
Tna_1	RELA	0.229914	0.268	0.215	1.15586e-14	3.13238e-12
Tna_1	STAT3	0.259526	0.286	0.25	9.7666e-14	2.64675e-11
Tna_1	STAT6	0.239723	0.594	0.539	1.59863e-10	4.3323e-08
Tna_1	POU2F1	0.0871072	0.682	0.622	3.68121e-09	9.97607e-07
Tna_1	NFKB1	0.170654	0.27	0.233	5.99905e-08	1.62574e-05
Tna_1	STAT5A	0.114829	0.473	0.422	9.76015e-08	2.645e-05
Tna_1	TFAP2C	0.0967548	0.963	0.963	1.02896e-07	2.78849e-05
Tna_1	BCL6	-0.0810423	0.982	0.988	3.36995e-07	9.13257e-05
Tna_1	ESR1	0.0683109	0.311	0.281	5.08941e-07	0.000137923
Tna_1	LEF1	0.119242	0.773	0.735	1.01466e-06	0.000274972
Tna_1	ZNF217	0.161935	0.142	0.129	4.07243e-06	0.00110363
Tna_1	PGR	0.0959507	0.384	0.352	4.53469e-06	0.0012289
Tna_1	STAT5B	0.0898989	0.686	0.65	6.07895e-06	0.0016474
Tna_1	MXI1	-0.094509	0.999	1	2.11289e-05	0.00572592
Tna_1	FOXO1	-0.101471	0.482	0.508	3.93742e-05	0.0106704
Tna_1	MAFF	0.0892883	0.13	0.121	5.816e-05	0.0157614
Tna_1	POU4F2	0.183546	0.236	0.215	8.25391e-05	0.0223681
Tna_1	KLF13	-0.110606	0.962	0.966	0.000112302	0.0304338
Tna_1	ONECUT1	0.106124	0.632	0.626	0.000116045	0.0314481
Tna_1	REL	0.168126	0.147	0.127	0.000150911	0.0408968
Tna_1	PPARA	0.0851255	0.876	0.858	0.000180496	0.0489146
Tna_2	BCL6	-0.19159	0.99	0.996	1.88864e-08	5.1182e-06
Tna_2	POU2F1	0.111653	0.615	0.569	4.9923e-06	0.00135291
Tna_2	STAT3	0.208671	0.146	0.111	9.81422e-06	0.00265965
Tna_2	ONECUT1	0.0451915	0.555	0.538	2.09056e-05	0.00566541
Tna_2	FOXP1	0.169089	0.999	1	9.98112e-05	0.0270488
Tna_5	CTCFL	0.150641	0.126	0.1	8.70441e-07	0.000235889
Tna_5	ZNF263	-0.101096	0.962	0.96	1.84979e-06	0.000501292
Tna_5	STAT4	0.0704062	0.275	0.243	3.79735e-06	0.00102908
Tna_5	HIF1A	0.225827	0.22	0.197	5.2882e-06	0.0014331
Tna_5	ZBTB7A	-0.06804	0.983	0.981	7.966e-06	0.00215879
Tna_5	FOXO1	-0.171271	0.462	0.501	3.25397e-05	0.00881826
Tna_5	BCL6	0.0172701	0.977	0.983	3.43941e-05	0.00932081
Tna_5	PGR	0.191692	0.236	0.203	4.31952e-05	0.0117059
Tna_5	MEIS1	-0.167517	0.344	0.375	9.78813e-05	0.0265258
Tna_3	RELA	0.181091	0.201	0.17	4.23886e-06	0.00114873
Tna_3	FOXO1	-0.090252	0.513	0.572	7.43361e-06	0.00201451
Tna_3	ESR1	0.214647	0.279	0.236	9.5387e-06	0.00258499
Tna_4	STAT4	0.175012	0.272	0.249	1.64866e-06	0.000446786
Tna_4	BCL6	-0.125285	0.994	0.995	6.92107e-05	0.0187561
Tna_4	POU5F1	0.0738489	0.33	0.325	8.87114e-05	0.0240408
Tna_4	SP1	0.15549	0.38	0.322	8.94961e-05	0.0242534
Tna_4	RELA	0.133325	0.189	0.166	0.000127683	0.034602
Tna_4	MXI1	-0.128817	0.999	1	0.000141868	0.0384463
Tna_6	RELA	0.0713126	0.373	0.298	7.64796e-05	0.020726
