# Supplementary material for: Twin study reveals non-heritable immune perturbations in multiple sclerosis
Source: Nature. 2022 Feb 16;603(7899):152–8. doi: 10.1038/s41586-022-04419-4 (PMC8891021; doi:10.1038/s41586-022-04419-4)
Supplement: Supplementary file 8 — Supplementary Table 7 Oligonucleotide labeled antibodies used in the CITE-seq experiments. Oligonucleotide tagged antibodies (TotalSeq-C) were purchased preconjugated from Biolegend. NA = non-applicable. [file 41586_2022_4419_MOESM8_ESM.xlsx]

## Sheet: ST6_cite_seq_Abs
Antigen	Clone	Supplier	Order no.	Product	Dilution
VLA4	9F10	Biolegend	304345	TotalSeq™-C0576 anti-human CD49d Antibody	50
CD8a	RPA-T8	Biolegend	301071	TotalSeq™-C0080 anti-human CD8a Antibody	50
CD16	3G8	Biolegend	302065	TotalSeq™-C0083 anti-human CD16 Antibody	50
CD25	2A3	Biolegend	302649	TotalSeq™-C0085 anti-human CD25 Antibody	50
CD27	LG.3A10	Biolegend	124245	TotalSeq™-C0191 anti-mouse/rat/human CD27 Antibody	50
CD38	HIT2	Biolegend	303543	TotalSeq™-C0389 anti-human CD38 Antibody	50
TCRγδ	11F2	Biolegend	331231	TotalSeq™-C0139 anti-human TCR γ/δ Antibody	50
CD45RA	HI100	Biolegend	304163	TotalSeq™-C0063 anti-human CD45RA Antibody	50
CD45R0	UCHL1	Biolegend	304259	TotalSeq™-C0087 anti-human CD45RO Antibody	50
CD127	A019D5	Biolegend	351356	TotalSeq™-C0390 anti-human CD127 (IL-7Rα) Antibody	50
CD86	IT.2	Biolegend	305447	TotalSeq™-C0006 anti-human CD86 Antibody	50
CCR7	G043H7	Biolegend	353251	TotalSeq™-C0148 anti-human CD197 (CCR7) Antibody	50
CD56	NCAM16.2	Biolegend	362559	TotalSeq™-C0047 anti-human CD56 (NCAM) Antibody	50
HLA-DR	L243	Biolegend	307663	TotalSeq™-C0159 anti-human HLA-DR Antibody	50
CD14	M5E2	Biolegend	301859	TotalSeq™-C0081 anti-human CD14 Antibody	50
CD11b	ICRF44	Biolegend	301359	TotalSeq™-C0161 anti-human CD11b Antibody	50
CD20	2H7	Biolegend	302363	TotalSeq™-C0100 anti-human CD20 Antibody	50
CD161	HP-3G10	Biolegend	339947	TotalSeq™-C0149 anti-human CD161 Antibody	50
Mouse IgG1, κ	NA	Biolegend	400187	TotalSeq™-C0090 Mouse IgG1, κ isotype Ctrl Antibody	50
Mouse IgG2a, κ	NA	Biolegend	400293	TotalSeq™-C0091 Mouse IgG2a, κ isotype Ctrl Antibody	50
Mouse IgG2b, κ	NA	Biolegend	400381	TotalSeq™-C0092 Mouse IgG2b, κ isotype Ctrl Antibody	50
